# Supplementary material for: Diacylglycerol kinase-ε is required for the formation of GPI-anchored CD14 and the LPS-induced proinflammatory responses of macrophages
Source: Cell Commun Signal. 2026 Apr 25;24:344. doi: 10.1186/s12964-026-02884-2 (PMC13248311; doi:10.1186/s12964-026-02884-2)
Supplement: Supplementary file 2 — Supplementary Material 2. [file 12964_2026_2884_MOESM2_ESM.xlsx]

## Sheet: Fig1B,C
Fig. 1B									Fig. 1C

## Sheet: Fig2B,D
Fig. 2B										Fig. 2D

## Sheet: Fig4C
		10ng/ml					100ng/ml
Fig. 4C

## Sheet: Fig5A
Fig. 5A

## Sheet: Fig7C
Fig. 7C

## Sheet: Fig8B
Fig. 8B

## Sheet: Fig8E
	Fig. 8E

## Sheet: Fig9A
Fig. 9A

## Sheet: Fig9D
	Fig. 9D

## Sheet: sFig 3A, C
	sFig. 3A												sFig. 3C
